# Supplementary material for: Analysis of root proteome unravels differential molecular responses during compatible and incompatible interaction between chickpea (Cicer arietinum L.) and Fusarium oxysporum f. sp. ciceri Race1 (Foc1)
Source: BMC Genomics. 2014 Nov 3;15(1):949. doi: 10.1186/1471-2164-15-949 (PMC4237293; doi:10.1186/1471-2164-15-949)
Supplement: Supplementary file 1 — Additional file 1: Protein names, abbreviations and TAIR gene IDs. Table containing list of proteins, their abbreviations used for pathway construction and qRT-PCR and TAIR homologous IDs of the identified proteins used as input for network generation. (XLSX 12 KB) [file 12864_2014_6658_MOESM1_ESM.xlsx]

## Sheet: Sheet1
	Additional File 1
	List of proteins, their abbreviations used for pathway construction and qRT-PCR, TAIR homologous IDs of the identified proteins used as input for network generation.
	Protein names	Abbreviated gene names used in pathway generation	Abbreviations used in the study	TAIR homologues
	Defense related proteins
	Pathogenesis related Protein 1	PR1	PR1	AT2G14610
	Glucan-endo-1,3-beta-glucosidase	BGL2	BGL2	AT3G57260
	Trypsin protein inhibitor 2	TPI	TPI	AT3G55440
	ROS –scavengers/ Regulators
	Superoxide dismutase	MSD1, FSD1, CSD1	MSD1, FSD1, CSD1	AT3G10920 AT4G25100 AT1G08830
	Thioredoxin	NTRA, NTRB	NTRA, NTRB	AT2G17420 AT4G35460
	Ascorbate peroxidase	APX3	APX3	AT4G35000
	Monodehydro ascorbate reductase	MDHAR, MDAR4	MDHAR, MDAR4	AT3G09940 AT3G27820
	Glycolysis
	Triose Phosphate Isomerase	TIM	TIM	AT2G21170 AT2G21170
	Glyceraldehyde-3-phosphate dehydrogenase	GAPC1	GAPC1	AT3G04120
	Enolase	LOS2	LOS2	AT2G36530
	TCA Cycle
	Pyruvate dehydrogenase	PDK	PDK	AT3G06483
	Isocitrate dehydogenase [NADP], chloroplastic	ICDH	ICDH	AT1G54340
	Fumarate hydratase 2	FUM1	FUM1	AT2G47510
	Amino acid metabolism
	S-adenosyl methionine synthetase	MAT3,SAM2,MTO3	MAT3,SAM2,MTO3	AT2G36880 AT4G01850 AT3G17390
	Phosphoserine aminotransferase	PSAT	PSAT	AT4G35630
	Cysteine proteinase	RD19, RD21	RD19, RD21	AT4G39090 AT1G47128
	Cell wall metabolism
	Methylesterase1	ATPMEPCRB	ATPMEPCRB	AT4G02330
	Structural proteins
	Profillin	PRFs	PRFs	AT2G19760 AT5G56600 AT4G29340 AT2G19770
	Signaling protein
	Guanine nucleotide-binding protein subunit beta	AGB1	GNBP	AT4G34460
	Annexin	ANNAT1, ANNAT2, ANNAT4	ANNAT1, ANNAT2, ANNAT4	AT1G35720 AT5G65020 AT2G38750
	Ran-binding protein 1 homolog a	RANBP1	RANBP1	AT5G58590
	ABA-responsive protein	RAB18	RAB18	AT5G66400
	Protein synthesis, folding and degradation
	Adenylate kinase	ADK, AMK2	ADK, AMK2	AT2G37250 AT5G47840
	Proteasome subunit alpha type-5	PAE1, PAE2, PBA1, PAB1, RPN8A	PAE1, PAE2, PBA1, PAB1, RPN8A	AT1G53850 AT3G14290 AT4G31300 AT1G16470 AT5G05780
	Protein disulfide isomerase A6	PDIL1-1, PDIL1-4	PDI	AT1G21750 AT5G60640
	Elongation factor 1-alpha	ELF5A1	EF1	AT1G13950
	Channel protein
	Plasma membrane Intrinsic polypeptide	PIP1A, PIP3	PMIP	AT3G61430 AT4G35100
	ATP synthesis and degradation
	ATPase subunit	VHA-A1, VHA-A2, VHA-A3	VHA-A1, VHA-A2, VHA-A3	AT2G28520 AT2G21410 AT4G39080
	Electron transport
	Cytochrome C oxidase subunit 6b-1	COX1, COX2	COX1, COX2	ATMG01360 ATMG00160
	Developmental proteins
	Germin-like protein	GER1	GER1	AT1G72610
