# Supplementary material for: Analysis of root proteome unravels differential molecular responses during compatible and incompatible interaction between chickpea (Cicer arietinum L.) and Fusarium oxysporum f. sp. ciceri Race1 (Foc1)
Source: BMC Genomics. 2014 Nov 3;15(1):949. doi: 10.1186/1471-2164-15-949 (PMC4237293; doi:10.1186/1471-2164-15-949)
Supplement: Supplementary file 2 — Additional file 2: List of primers designed for the qRT-PCR. List includes the primer pair sequences used for qRT-PCR for identified proteins wth their respective spot IDs. (XLSX 10 KB) [file 12864_2014_6658_MOESM2_ESM.xlsx]

## Sheet: Sheet1
	Additional file 2
	List of Primers used for qRT-PCR analyses
	Gene	Spot no	Forward primer	Reverse primer
	Pathogenesis related protein (PR1)	145	5’AAGACTGTTGAAACTGTTGAG 3’	5’ ATATCTTTCCACTGTCTCTGA 3’
	Thaumatin-like protein PR-5b (TLP)	83	5’ TCAATCCTCACAATCACACTA 3’	5’ CATTGAAGTGCCAGCGTTA 3’
	Glucan-endo-1,3-beta-glucosidase (BGL2)	239	5’ AACAATATACCACCAGCAA 3’	5’ CATTGTTTGTGGCTAGACTT 3’
	Elongation factor 1-alpha(EF1)	275	5’ CTGACTGTGCTGTTCTTATC 3’	5’ TGTGGACCTCTCAATCATG 3’
	Protein disulfide isomerase A6 (PDI)	102	5’ GAAGAATGTTTTGATAGAGTT 3’	5’ TTGCTGACCTGAAGTACA 3’
	Guanine nucleotide-binding protein (GNBP)	233	5’ TCGTTCAGGATGTAGTTCT 3’	5’ ACCAAGAGTGTTCCAGAG 3’
	Triose phosphate Isomerase(TIM)	109	5’ AGGTGGTGCTTATACTGGA 3’	5’ CAGCCGTTGTTGTACCAG 3’
	Fructokinase like protein (FLP)	54	5’ CGATATGCTTCTCACTCCT 3’	5’ TTGGATCATAAGAGAGTAAGC 3’
	Isocitratedehydogenase [NADP],chloroplastic (ICDH)	165	5’ AATCTATCAAGGACAAGCT 3’	5’ ACAGTGCCATTTAGGATAT 3’
	Plasma membrane Intrinsic polypeptide (PMIP)	19	5’CTAAAGAAGAACACAACAGAAG 3’	5’ CTTCAACTTTCTCTTCTGTAAC 3’
	Superoxide dismutase (SOD)	103	5’AGA ACATGG TTC CCC TGA GGA 3’	5’ATGGAGTTTGGTCCAGTGAGAGG3’
