# Supplementary material for: Analysis of root proteome unravels differential molecular responses during compatible and incompatible interaction between chickpea (Cicer arietinum L.) and Fusarium oxysporum f. sp. ciceri Race1 (Foc1)
Source: BMC Genomics. 2014 Nov 3;15(1):949. doi: 10.1186/1471-2164-15-949 (PMC4237293; doi:10.1186/1471-2164-15-949)
Supplement: Supplementary file 3 — Additional file 3: Comparative analysis of differentially accumulated protein spots in infected chickpea genotypes. Includes details of protein yield, average number of spots, variable spots (Quantitative and qualitative) obtained in control and infected chickpea genotypes (JG62 and WR315) at different time points post Foc1 infection. (XLSX 11 KB) [file 12864_2014_6658_MOESM3_ESM.xlsx]

## Sheet: Sheet1
	Additional file: 3
	Comparative analysis of differentially accumulated protein spots in infected chickpea genotypes (JG62 and WR315) at different time points post Foc1 infection
	Categories	#Protein yield from root tissue (µg/gm fresh weight)	*Average number of spots	**Number of variable spots	Quantitative differences		Qualitative differences
					Up accumulated	down accumulated	Induced after infection in more than one time point	Uniquely expressed only in one time point
	Jc	583±28.87	263±9	0	0	0	0	0
	J48	387±11.55	245±5	64	19	29	13	3
	J72	280±26.46	254±7	86	44	14	27	1
	J96	113±15.27	237±8	59	13	31	13	2
	Wc	620±26.46	258±6	0	0	0	0	0
	W48	393±11.54	247±5	66	39	14	12	1
	W72	377±25.17	250±7	86	38	21	24	3
	W96	127±25.17	250±5	79	40	16	21	2
	#Protein yield/ gm fresh weight of root tissue (μg/gm) using Bradford method (mean±SD)
	* Total number of spots detected (mean ± SD)
	**Total number of variable spots, taking control as a reference (Spot intensities in control samples of both JG62 and WR315 had comparable protein amounts)
