# Supplementary material for: Analysis of root proteome unravels differential molecular responses during compatible and incompatible interaction between chickpea (Cicer arietinum L.) and Fusarium oxysporum f. sp. ciceri Race1 (Foc1)
Source: BMC Genomics. 2014 Nov 3;15(1):949. doi: 10.1186/1471-2164-15-949 (PMC4237293; doi:10.1186/1471-2164-15-949)
Supplement: Supplementary file 5 — Additional file 5: Protein spots identified by MALDI-TOF MS AND MS/MS. Includes details of differential and unique proteins and their peptides identified by MS and MS/MS. The expression pattern of these proteins in control and infected chickpea genotypes (JG62 and WR315) at different time points post Foc1 infection are also illustrated. (XLSX 654 KB) [file 12864_2014_6658_MOESM5_ESM.xlsx]

## Sheet: Sheet1
	Additional file 5
	Proteins Identified by MALDI TOF MS/MS with following parameters:
	Instrument: Autoflex II MALDI TOF/TOF (Bruker Daltonics, Germany)
	Type of search: MS/MS Ion Search
	Database: MSDB 20060831 (3239079 sequences; 1079594700 residues), NCBInr 20140323 (38032689 sequences; 13525028931 residues), SwissProt 2013_12 (541954 sequences; 192668437 residues)
	Enzyme: Trypsin
	Taxonomy: Viridiplantae (Green Plants)
	Maximum allowed missed cleavage: 1
	Fixed modifications: Carbamidomethyl ©
	Variable amino acid modification: Oxidation (M)
	Peptide mass tolerance: ± 0.5 Da
	Fragment mass tolerance: ±0.8 Da
	Instrument type: MALDI-TOF-TOF
	a Spot identitity as indicated in Fig.1.
	b Name of the protein identified by MS/MS.
	c Accession numbers according to Viridiplantae nrNCBI / MSDB/ Swissprot databases.
	d Databases used for protein identification.
	e The significance score of a protein (Mascot score p < 0.05), as produced by the Mascot algorithm.
	f Ion Score Cut off of peptide (> 95% confidence level) indicating identity or extensive homology.
	g Number of peptides matched in MS/MS and their respective ion scores.
	h E-values obtained for respective ion score
	i Sequence coverage.
	j FDR: false discovery rate of the identified protein obtained by mascot search engine.
	k Subcellular localization of the identified proteins. abbrev: Mem, plasma membrane; Cyto, cytosol; CW, cell wall; Mit, mitochondria; Chlo, chloroplast; Vac, vacuole; Cytosk, cytoskeleton; Apo, apoplast; Per, peroxisome, Gly, glyoxisome, ER, endoplasmic reticulum,NA, not assigned . Cellular locations were predicted by GO based classifications of proteins using Pathway Studio version 7.1 software.
	l Experimental molecular mass and isoelectric point of identified protein respectively
	m Theoretical molecular mass and isoelectric point of identified protein respectively.
	n Amino acid sequences of the matched peptides of proteins identified by MS/MS
	o Expression patterns of different spots in control and infected plants of both JG62 and WR315 chickpea varieties after infection with Foc1 at different time points. The graphs represent the average spot intensity with bars showing standard deviations (n=3).
	p Columns A,B,C,D represents control, 48h, 72h, and 96h after inoculation in JG62 variety and E,F,G,H represents control, 48h, 72h, 96h after inoculation in WR315
Serial number	Spot IDa	Protein nameb	Accession numberc	Database d	Protein Score e	Ion Score Cutoff (Threshold score > 95% confidence level f	Unique Peptidesg (peptide score)	E-value h	Sequence coverage i (%)	False discovery rate j	Organism	Cellular Location k	Experimental l kDa/PI	Theoriticalm kDa/PI	Peptide sequence n	Expression patterno (A,B,C,D,E,F,G,H)p
	A. Defense related proteins
1	145	Pathogenesis related Protein1	gi|499171	NCBInr	107	>42	2 (53,54)	0.0032, 0.0039	0.17	0	C. arietinum	CW	16.9/5.4	17/5.0	K.TVETVEGNGGPGTIK.K, K.LCEGPNGGSIGK.V
2	83	Thaumatin like protein PR- 5b	O81926 _CICAR	MSDB	58	>39	1 (58)	0.00025	0.06	0	C. arietinum	NA	26.9/5.26	33/5.0	K.ISCTADINGQCPNELR.A
3	129	Thaumatin-like protein PR-5b	O81926 _CICAR	MSDB	160	>36	2 (65,94)	4.9e-05, 1.1e-07	0.1	0	C. arietinum	NA	26.9/5.26	23/5.2	R.TGCNFDGSGR.G, K.ISCTADINGQCPNELR.A
4	239	Glucan-endo-1,3-beta-glucosidase EC 3.2.1.39	Q9XFW9 _CICAR	MSDB	123	>38	2 (76,46)	7.3e-06, 0.0094	0.05	0	C. arietinum	Vac, CW, Apo	41.3/6.6	43/7	R.LYDPNQAALQALR.N, R.IYLDNLIR.H
5	2	Kunitz proteinase inhibitor-1	gi|48526550	NCBInr	275	>48	4 (82,64,54,75)	1.7e-05, 0.0017, 0.012, 9.9e-05	0.21	0	C. arietinum	Vac,Mem, Apo,CW	21.04/4.8	22/4.5	K.ACIGIGGPENYSGK.Q, K.YGSGFGYK.L, K.GSPICLDIGR.Y, R.LNLTEHEAFR.V
6	13	Kunitz proteinase inhibitor-1	gi|14161088	NCBInr	220	>47	4(52,66,50,52)	0.02, 0.00075, 0.03, 0.02	0.21	0	C. arietinum	Vac,Mem, Apo,CW	21.04/4..8	22/4.6	K.YYILPAIR.G, K.ACIGIGGPENYSGK.Q, K.GSPICLDIGR.Y, R.LNLTEHEAFR.V
7	81	Trypsin protein inhibitor 3	gi|54311695	NCBInr	160	>42	3(51,55,54)	0.0087, 0.0022, 0.0026	0.16	0	C. arietinum	Vac,Mem, Apo,CW	23.05/5.22	22/4.5	R.TCPLDVIR.N, R.LEGDHAYEIYSFK.F, K.VMAVGDGIEPYYVR.F
	B. ROS –scavengers/ Regulators
8	67	Superoxide dismutase EC 1.15.1.1	Q9ZNQ4 _ CICAR	MSDB	49	>40	1(49)	0.041	0.06	0	C. arietinum	Mit,Mem, Chlo,Cyto	15.3/5.44	16/6.0	K.EHGSPEDPIR.H
9	103	Superoxide dismutase [Cu-Zn] EC 1.15.1.1	gi|502145557	NCBInr	189	>49	3(62, 66, 61)	0.0033,0.001, 0.003	0.13	0	C. arietinum	Cyto,Chlo	21.31/ 6.03	19/5.2	K.KLTHGAPEDEIR.H, K.LTHGAPEDEIR.H, K.GGHELSLTTGNAGGR.L
10	401	Superoxide dismutase [Mn] EC 1.15.1.1	gi|502136824	NCBInr	202	>51	3(84, 66, 53)	2.6e-05, 0.0016, 0.039	0.12	0	C. arietinum	Mit	26.73/6.79	26/6.0	K.HHQTYVTNYNK.A, K.ALEQLHDAVGK.A, K.NVRPDYLK.N
11	9	2-cys- peroxiredoxin like protein	Q676X _HYAOR	MSDB	77	>38	1(77)	6.8e-06	0.07	0	H. orientalis	Chlo	21.9/4.93	25.3/5	K.SYGVLIPDQGIALR.G
12	68	Peroxiredoxin	gi|502163981	NCBInr	55	>48	1(55)	0.0086	0.04	0	C. arietinum	Chlo	17.33/5.01	17.5/4.6	K.HVPGFIER.A
13	134	Ascorbate peroxidase EC 1.11.1.11	gi|4586574	NCBInr	224	>48	3(63,63,98)	0.0017, 0.0016, 3.7e-07	0.24	0	C. arietinum	Vac, Mem, Mit, Per, Gly	19.2/4.60	29/5.4	R.EDKPEPPPEGR.L, K.ALLSDPVFRPLVEK.Y, K.YAADEDAFFADYAEAHLK.L
14	87	Ascorbate peroxidase EC 1.11.1.11	gi|4586574	NCBInr	77	>47	1(77)	5.4e-05	0.07	0	C. arietinum	Vac,Mem, Mit,Per, Gly	19.25/4.60	29/5.2	K.ALLSDPVFRPLVEK.Y
15	323	Ascorbate peroxidase EC 1.11.1.11	gi|4586574	NCBInr	216	>42	2(74,142)	2.2e-05, 2.6e-12	0.18	0	C. arietinum	Vac,Mem, Mit,Per, Gly	19.2/4.6	26/5.4	K.ALLSDPVFRPLVEK.Y, K.YAADEDAFFADYAEAHLK.L
16	232	Ferric leghemoglobin reductase	gi|5823556	NCBInr	95	>43	2(51,44)	0.012, 0.044	0.02	0	V. Unguiculata	NA	56.03/8.08	52.0/5.8	K.ALGVEYR.V, K.FPFMANSR.A
17	324	Glutathione S- transferase GSTU1 EC 2.5.1.13	gi|502088028	NCBInr	130	>47	2(52, 80 )	0.02, 3.2e-05	0.08	0	C. arietinum	Cyto	25.75/6.04	25.0/5.7	K.GIEFEYR.E, K.SPLLPSDPYQR.S
18	211	Glutathione S transferase parA EC 2.5.1.13	GSTXA _TOBAC	SwissProt	31	>29	1(31)	0.032	0.03	0	N. Tabacum	Cyto	25.4/5.75	26.5/6.1	K.SLPHPHK.I
19	317	Glutathione S-transferase PARB EC 2.5.1.13	gi|232202	NCBInr	70	>48	1(70)	0.00035	0.05	0	N. Tabacum	Cyto	24.06/5.54	23.0/5.4	K.VHGSPMSTATMR.V
20	153	Peroxidase EC 1.11.1.7	gi|537317	NCBInr	63	>47	1(63)	0.0015	0.03	0	M. Sativa	NA	38.7/5.7	44.0/5.5	R.DTCPNVHSIVR.E
21	78	Thioredoxin fold	Q1T4N5_MEDTR	MSDB	48	>41	1(48)	0.008	0.04	0	M truncatula	Cyto,Chlo, Mit	17.59/5.59	17.0/4.7	K.HVPGFIER.S
22	199	Monodehydroascorbate reductase EC 1.6.5.4	gi|50400716	NCBInr	192	>48	3(56,81,55)	0.0075, 2e-05, 0.012	0.07	0	P. sativum	Cyto,Chlo, Per	47.3/5.79	45.0/5.3	K.AYLFPESPAR.L, R.LPGFHTCVGSGGER.L, R.VEHVDHAR.K
23	402	Quinone oxidoreductase EC 1.12.5.1	gi|21068664	NCBInr	176	>39	2(119,57)	3.1e-10, 0.0018	0.17	0	C. arietinum	NA	21.70/6.51	23.0/5.9	K.SDVPIITPNELPEADGLLFGFPTR.F, K.AFMDATGGLWR.T
	C. Signaling molecules
24	233	Guanine nucleotide-binding protein subunit beta	gi|3023847	NCBInr	164	>46	2(80,84)	1.9e-05, 6.3e-06	0.08	0	M. sativa	Mem,ER	36.04/7.07	33/6.7	R.LWDLNAGTSAR.R, K.YTIQDGDAHSDWVSCVR.F
25	107	Annexin D2	gi|502140127	NCBInr	238	>50	3(115,69,54)	1.7e-08, 0.00056, 0.03	0.12	0	C. arietinum	Vac,Mem, Apo,Cyto, CW,Chlo, Mit	35.49/5.43	35/5.1	K.IPAHVPSPSEDGEQLR.N, K.SLEEDVAYHTSGDIR.K, K.AYNHEDVIR.I
26	499	Annexin D1	gi|502178085	NCBInr	282	>49	4(64, 79, 55, 83)	1.8e-05, 7.9e-05, 0.013, 0.0017	0.18	0	C. arietinum	Vac,Mem, Apo,Cyto, CW,Chlo, Mit	36.0/6.39	35/6.0	K.AFSGWGTNEGLIVSILGHR.N, R.LVHLWTLETAER.D, R.WTSSNQVLVEIACTR.S, K.AEPTDEFLSLLR.S
27	71	ABA-responsive protein	gi|6469115	NCBInr	121	>47	2(58,62)	0.004, 0.0021	0.14	0	C. arietinum	NA	16.6/5.17	16.5/4.8	K.IVAGPSGGSIVK.I, K.GDLVLSDAVR.D
28	16	Ran-bindingprotein 1 homolog a	RBP1A_ARATH	SwissProt	41	>30	1(41)	0.0063	0.03	0	A. thaliana	NA	25.81/4.91	29.0/4.5	K.SCVWHAR.D
29	147	Auxin - induced protein PCNT 115	gi|356571605	NCBInr	181	>48	2(97,84)	6e-07, 1.5e-05	0.07	0	G. max	NA	38.2/6.1	36.0.0/5.9	R.LGVEYIDLYYQHR.V, K.ELGIGIVPYSPLGR.G
30	146	zinc-binding dehydrogenase	gi|4056456	NCBInr	44	>42	1(44)	0.045	0.02	0	A. thaliana	Cyto	32.8/5.65	37.0/6.0	K.LNPYIESGK.V
	D.Metabolism-related
	1.Glycolysis
31	442	Fructose-bisphosphate aldolase, cytoplasmic isozyme EC 4.1.2.13	gi|3913008	NCBInr	185	>43	3(46,81,57)	0.032, 6e-06, 0.0018	0.07	0	C. arietinum	Cyto	38.5/6.2	40.0/5.9	K.YYEAGAR.F, K.VAPEVVAEHTVR.A, K.NAQDALLTR.A
32	445	Fructose-bisphosphate aldolase EC 4.1.2.13	gi|525313856	NCBInr	257	>47	4(64,87,57,50)	0.001, 5.8e-06, 0.0072, 0.036	0.12	0	C. arietinum	Cyto	38.5/6.2,	40.0/6.1	R.LASINVENVETNR.R, K.VAPEVVAEHTVR.A, K.KPWTLSFSFGR.A, K.NAQDALLTR.A
33	109	Triose phosphate isomerase EC 5.3.1.1	gi|502081910	NCBInr	235	>48	3(88,49, 97)	7.6e-06, 0.037, 5.9e-07	0.17	0	C. arietinum	Apo,Chlo, Mit	27.25/5.48	25/6.5	R.QLLNESNEFVGDK.V, K.VATPAQAQEVHADLR.K, K.WVHDNVSADVAASLR.I
34	85	Triosephosphate Isomerase, cytosolic EC 5.3.1.1	gi|502081910	NCBInr	230	>47	3(65,60,105)	0.00093, 0.0024, 7.7e-08	0.16	0	C. arietinum	Apo,Chlo,Mit	27.2/5.48	28.0/5.4	R.QLLNESNEFVGDK.V, R.SDFHVAAQNCWVR.K, K.VATPAQAQEVHADLR.K
35	40	Triosephosphate Isomerase, cytosolic EC 5.3.1.1	Q6GW08_SOYBN	MSDB	56	>40	1(56)	0.0018	0.05	0	G. max	Apo,Chlo,Mit	27.44/5.87	29.5/5.1	K.VATPAQAQEVHADLR.K
36	212	Glyceraldehyde-3-phosphate dehydrogenase 1, cytosolic EC 1.2.1.9	G3PC1_ORYSJ	SwissProt	74	>31	2(54,47)	0.00031, 0.0012	0.04	0	O. sativa	Mem,Apo, Cyto,Chlo, Mit	36.56/6.61	30.0/6.0	K.YDTVHGQWK.H, K.LTGMSFR.V
37	505	Glyceraldehyde-3-phosphate dehydrogenase EC 1.2.1.9	gi|357477179	NCBInr	174	>47	3(49,56,69)	0.044, 0.0082, 0.00029	0.09	0	M. truncatula	Mem,Apo, Cyto,Chlo,Mit	36.7/6.5	36.0/6.1	K.IGINGFGR.I, K.YDSVHGQWK.N, K.LVSWYDNELGYSTR.V
38	509	Glyceraldehyde-3-phosphate dehydrogenase, cytosolic EC 1.2.1.9	gi|462138	NCBInr	107	>47	2(48,57)	0.035, 0.0042	0.06	0	P. sativum	Mem,Apo, Cyto,Chlo, Mit	36.7/6.5	36.0/6.2	K.YDSVHGQWK.N, K.LVSWYDNELGYSTR.V
39	182	Enolase 4.2.1.11	gi|356530953	NCBInr	204	>48	2(100,104)	3.3e-07, 1.3e-07	0.07	0	G. max	Mem,Apo, Chlo,Mit	48.2/5.9	52.0/5.7	R.AAVPSGASTGVYEALELR.D, K.VNQIGSVTESIEAVR.M
40	198	Enolase 4.2.1.11	gi|502111700	NCBInr	291	>48	4(52, 101,62, 53, 78)	0.023, 3.1e-07, 0.0023, 0.018, 4.1e-05	0.13	0	C. arietinum	Mem,Apo, Chlo,Mit	47.6/5.38	53.0/5.3	R.AAVPSGASTGIYEALELR.D,K.VNQIGSVTESIEAVR.M, K.AGWGVMTSHR.S, K.AGWGVMTSHR.S, R.IEEELGAEAVYAGTNFR.T
41	351	Enolase 4.2.1.11	gi|502171058	NCBInr	54	>32	1 (54)	0.021	0.03	0	C. arietinum	Mem,Apo, Chlo,Mit	48.13/6.0	42.0/5.6	K.VNQIGSVTESIEAVR.M
	2. TCA Cycle
42	80	Pyruvate dehydrogenase E1 component subunit beta, mitochondrial EC 1.2.4.1	gi|1709454	NCBInr	136	>45	3(81,67,55)	1.3e-05, 0.00031, 0.0072	0.07	0	P. sativum	Mit	38.9/5.88	37.0/5.1	K.SNYMSAGQISVPIVFR.G, K.SNYMSAGQISVPIVFR.G + Oxidation (M), K.EGISAEVINLR.S
43	165	Isocitrate dehydogenase [NADP], chloroplastic EC 1.1.1.42	IDHP_MEDSA	SwissProt	114	>30	4(49,39,57,48)	0.00072, 0.0076, 9.4e-05, 0.00066	0.09	0	M. sativa	Mem,Per	48.6/6.15	50.0/6.0	K.CATITPDEAR.V, R.HAFGDQYR.A, K.YEAAGIWYEHR.L, K.TIEAEAAHGTVTR.H
44	156	Cytosolic Malate Dehydrogenase EC 1.1.1.37	gi|525313446	NCBInr	205	>46	3(56,67,84)	5.3e-06, 0.00041, 0.0077	0.15	0	C. arietinum	Mit	35.81/5.92	37.0/6.0	K.NVIIWGNHSSTQYPDVTHATVK.T, K.LSSALSAASAACDHIR.D, K.IVQGLSIDEFSR.K
45	271	Fumarate hydratase 2, chloroplastic EC 4.2.1.2	gi|356500272	NCBInr	112	>42	2(67,45)	0.00019, 0.025	0.04	0	G. max	Mit	50.6/6.51	50.0/6.5	R.SLQNFDIGGPR.E, K.FVHPNDHVNR.S
46	272	Fumarate hydratase 2, chloroplastic EC 4.2.1.2	gi|356500272	NCBInr	108	>47	2(56,52)	0.0092, 0.02	0.04	0	G. max	Mit	50.6/6.51	50.0/6.4	R.SLQNFDIGGPR.E, K.FVHPNDHVNR.S
47	183	Dihydrolipoyllysine-residue succinyl transferase component of 2-xoglutarate dehydrogenase complex 2, mitochondrial EC 1.2.4.2	gi|356501546	NCBInr	113	>48	2(55,58)	0.01, 0.0045	0.03	0	G. max	NA	50.5/9.25	50.0/5.7	K.GLVVPVIR.N, R.EAVFFLR.R
	3. ATP synthesis and degradation
48	480	ATP synthase subunit alpha (EC 3.6.3.14)	ATPAM_ARATH	MSDB	48	>40	1(48)	0.0099	0.01	0	A. thaliana	Vac,Mem, Chlo,Mit	55.2/6.2	23.0/6.0	K.LELAQYR.E
49	124	Mg-dependent ATPase	gi|2342675	NCBInr	83	>47	1(83)	1.3e-05	0.02	0	A. thaliana	Mem,Mit	46.8/4.9	44.0/4.8	R.KIEFPHPTEEAR.G
50	36	ATP synthase, sub unit D EC 3.6.3.14	gi|502118573	NCBInr	146	>48	2(83,64)	2.1e-05, 0.0012	0.15	0	C. arietinum	Mem,Mit	19.7/5.1	20/6.0	K.FSQEPEPIDWDYYR.K, K.FVDTVTPQYKPK.F
51	196	ATP synthase subunit beta, mitochondrial EC 3.6.3.14	gi|114421	NCBInr	194	>47	3(69,56,69)	0.0003, 0.0064, 0.00031	0.07	0	N. plumbaginifolia	Mem, Mit	59.9/5.95	53.0/5.2	R.VLNTGSPITVPVGR.A, K.CALVYGQMNEPPGAR.A, R.FTQANSEVSALLGR.I
52	168	V-typeproton ATPase subunit E	gi|502159801	NCBInr	169	>50	3(54,59,56)	0.022, 0.0074, 0.016	0.12	0	C. arietinum	Vac,Mem, Chlo,Mit	26.7/5.9	33.0/5.9	K.DLVVQSLVR.L, R.LKEPSIILR.C, K.IVFENTLDAR.L
	4. Amino acid metabolism
53	99	Cysteine proteinase EC 3.4.22.	T09528	MSDB	50	>39	1(50)	0.0042	0.02	0	C. arietinum	Vac, Apo, Chlo	40.6/6.37	32.04.6	R.EQDYSYTGR.D
54	45	cysteine proteinase EC 3.4.22.	T09528	MSDB	58	>41	1(58)	0.00092	0.02	0	C. arietinum	Vac, Apo, Chlo	40.6/6.37	30.0/4.6	R.EQDYSYTGR.D
55	264	Phosphoserine aminotransferase EC 2.6.1.52	gi|502153680	NCBInr	168	>50	3(58,58,51)	0.0055, 0.009, 0.047	0.09	0	C. arietinum	Chlo	48.2/8.0	43.0/8.2	R.VFNFAAGPATLPENVLR.R, R.AQSELYNWR.G, K.NVGPSGVTIVIVR.N
56	266	Aminomethyl transferase, mitochondrial EC 2.1.2.10	S38370	MSDB	101	>42	2(49, 51)	0.0061, 0.0029	0.04	0	P. Sativum	NA	44.6/8.79	44.0,8.8	K.LYFGEFR.V, R.VGFISSGPPPR.S
57	322	Cytidine deaminase EC 3.5.4.5	gi|3204108	NCBInr	118	>48	1(118)	7e-09	0.09	0	C. arietinum	NA	20.8/5.38	22.05.3	K.AEAAIAIGFDDFIADALR.G
58	122	S-adenosyl methionine synthetase EC 2.5.1.6	gi|166872	NCBInr	133	>47	2(72,60)	0.0002, 0.0019	0.06	0	A. thaliana	Mem,CW	43.5/5.5	43.0/7.0	K.TIFHLNPSGR.F, R.FVIGGPHGDAGLTGR.K
59	184	Aminoacylase -1	gi|502123411	NCBInr	231	>47	4(54, 51,63, 62)	0.012, 0.025, 0.0015, 0.0017	0.09	0	C. arietinum	NA	50.9/5.9	51.0/5.7	K.FSLSQVFR.E, R.IAEEWAPAWR.N, K.LGKPEIFPASTDAR.Y, K.SFASFDEHGR.D
	5. Secondary metabolism
60	207	2'-hydroxyisoflavone reductase EC 1.3.1.45	gi|525314471	NCBInr	123	>47	2(74, 49)	0.00011, 0.038	0.07	0	C. arietinum	Vac, Cyto	35.5/5.9	37/6.0	R.ILVLGPTGAIGR.H, R.NLAQFDATEPPR.D
61	173	Isoflavone reductase EC 1.3.1.45	IFR_ CICAR	SwissProt	249	>33	6(84,40,49, 82,68,85)	4.9e-07, 0.012, 0.0013, 6.3e-07, 1.6e-05, 3e-07	0.22	0	C. arietinum	Vac, Cyto	35.5/5.9	36/5.8	R.ILVLGPTGAIGR.H, K.AGNPTYALIR.K, K.QVDTVICTFGR.L, R.FFPSEFGLDVDR.H, R.HDAVDPVRPVFDEK.A, R.NLAQFDATEPPR.D
62	164	Chalcone isomerase EC 5.5.1.6	gi|4586568	NCBInr	137	>43	2(57,79)	0.0023, 2.8e-05	0.15	0	C. arietinum	Vac,Cyto	15.4/5.45	24/5.1	R.ELSGPEYSR.K, K.NVNFPPGASVFYR.Q
	6. Sugar metabolism
63	55	Fructokinase-like protein	gi|20975618	NCBInr	129	>48	2(76, 53)	6.1e-05, 0.015	0.11	0	C. arietinum	Cyto	26.26/5.03	26.5/ 6.5	K.VFHYGSISLIVEPCR.S, K.DAGCLLSYDPNLR.L
64	54	Fructokinase-like protein	gi|20975618	NCBInr	141	>47	2(67,73)	0.00053, 0.00013	0.1	0	C. arietinum	Cyto	26.2/5.03	35.0/4.5	R.LPLWPSPEEAR.N, K.DAGCLLSYDPNLR.L
	7. Electron transport
65	11	Cytochrome C oxidase subunit 6b-1 EC 1.9.3.1	gi|502095130	NCBInr	109	>47	2(54, 54)	0.013, 0.015	0.09	0	C. arietinum	Mem	20.1/ 4.3	29.0/4.3	K.LETAPVDFR.F, R.FPTTNQTR.H
	8. Cell wall metabolism
66	290	Methylesterase1	MES1_ARATH	SwissProt	33	>26	1(33)	0.011	0.04	0	A. thaliana	Cyto	30.03/4.9	33.0/9.1	K.VKPLLEAVGHR.V
	E. Protein synthesis, folding and degradation
67	18	Nascent polypeptide Associatedcomplex NAC/ UBA	Q2HUT9_MEDTR	MSDB	114	>36	2(69,45)	2.7e-05, 0.0058	0.12	0	M. truncatula	NA	22.07/4.37	25/5.0	K.DIELVVTQAGVPR.S, K.NILFVISKPDVFK.S
68	250	Prohibitin	gi|357455809	NCBInr	127	>47	2(74,53)	0.0001, 0.015	0.08	0	M. truncatula	NA	30.9/7.9	31.0/6.9	R.TRPHTFSSISGTK.D, K.DLQMVNLTLR.V
69	234	Adenylate kinase EC 2.7.4.3	KAD2_ORYSJ	SwissProt	104	>30	2(35,99)	0.02, 6.2e-09	0.09	0	O. sativa	Chlo,Mit	26.8/7.64	30.0/6.8	R.WIHPSSGR.S, K.VPGVDDVTGEPLIQR.K
70	106	Eukaryotic translation initiation factor 5A-4	gi|502151755	NCBInr	62	>48	1(62)	0.002	0.1	0	C. arietinum	Cyto	10.3/6.4	19/6.0	K.TYPQQAGTIR.K
71	275	Elongation factor1-alpha	gi|232029	NCBInr	125	>43	2(73,51)	8.9e-05, 0.0037	0.05	0	D. carota	Cyto	49.6/9.24	45.0/9.5	K.YYCTVIDAPGHR.D, K.IGGIGTVPVGR.V
72	57	AAA- ATPase; 26s Proteasome subunit p45	Q1RSM6_MEDTR	MSDB	181	>37	3(49,71,60)	0.0031, 2.4e-05, 0.00029	0.09	0	M. truncatula	Mem,Cyto	47.6/4.98	50/5.0	K.DSYLILDTLPSEYDSR.V, R.KIEFPHPTEEAR.A, K.MNVHPDVNFEELAR.S
73	102	Protein disulfide-isomerase A6 EC 5.3.4.1	PDIA6_MEDSA	SwissProt	69	>32	2(49,52)	0.0014, 0.00042	0.04	0	M. sativa	Mem,Chlo, Mit,Vac, ER	40.8/5.44	39.0/5.1	K.KFEGPR.T, K.AGEDYGGGR.D
74	10	Proteasome subunit alpha type-5 EC 3.4.25.1.	gi|502121024	NCBInr	211	>48	4(53,53,50,55)	0.015, 0.014, 0.027, 0.01	0.14	0	C. arietinum	Mem,Cyto	26.1/4.6	27.0/4.5	R.GVNTFSPEGR.L, R.TLVEHAR.V, R.VETQNHR.F, K.VTPNNVDIAR.V
75	240	20S proteasome alpha subunit D	gi|12229936	NCBInr	139	>42	2(45,93)	0.033, 2.7e-07	0.08	0	C. arietinum	Mem,Cyto	27.19/6.86	30.0/6.0	R.VECQSHR.L, R.LTVEDPVTVEYITR.Y
76	50	50S ribosomal protein L32 , chloroplastic	RK32 _S TIHE	SwissProt	36	>31	1(36)	0.017	0.15	0	S. helveticum	Cyto	65.5/10.6	29.0/4.6	R.AMRALFIAK.L
77	588	40S ribosomal protein S3a	RS3A_OSTLU	SwissProt	38	>31	1(38)	0.012	0.03	0	O. lucimarinus	Cyto	29.7/9.49	36.0/7.1	K.APSMFSVR.N
	F. Developmental proteins
78	137	Ripening related protein	gi|20975622	NCBInr	184	>49	3(73, 54, 57)	0.00018, 0.018, 0.0079	0.23	0	C. arietinum	NA	17.7/5.9	18.0/6.0	K.VHTCNESVEEVDEQNKK.I, K.LFGGDIDEHYK.V, K.LILQVFDK.S
79	556	Germin-like protein	gi|18203442	NCBInr	226	>47	2(104,121)	1.1e-07, 1.7e-09	0.13	0	P. sativum	Apo	23.07/8.89	31.0/7.1	R.IPGLNTLGVSMAR.I, R.IDYAPGGLNPPHTHPR.A
80	478	Germin-like protein	gi|60219079	NCBInr	76	>39	1(76)	6.3e-06	0.14	0	C. arietinum	Apo	19.6/6.56	22/6.0	K.NTFNAALTSAFVTDFPGVNGLGISAAR.L
	G. Structural proteins
81	3	Profilin-1	gi|30841324	NCBInr	76	>49	1(76)	0.00015	0.09	0	G. hirsutum	Cytosk	14.9/5.3	15/4.0	K.FMVIQGEPGAVIR.G
	H. Channel proteins/Transporters
82	267	Outer plastidial membrane protein porin	gi|502090241	NCBInr	443	>45	4(137,127, 95,83)	3.7e-11, 4e-10, 4.3e-07, 7.9e-06	0.26	0	C. arietinum	Mem	29.4/9.0	30/9.5	K.FSITTYSPTGVAITSSGTK.K, K.KGELFLADVNTQLK.N, K.VDTESNLFTTITVNEPAPGVK.A, K.ENTFTLGTQHALDSLTTVK.A
83	19	Plasma membrane Intrinsic polypeptide	Q9SMK5_ CICAR	MSDB	87	>39	2(44,43)	0.019, 0.021	0.08	0	C. arietinum	Mem	23.3/4.9	24.5/5.0	K.FIEELVK.I, K.VSTFIVTEEK.V
84	285	Outer plastidial membrane protein porin	gi|502090241	NCBInr	63	>41	1(63)	0.0018	0.04	0	C. arietinum	Mem	29.4/ 9.0	29.0/9.0	K.ASALIQHEWRPK.S
85	190	Epidermis-specific Secreted glycoprotein EP1	EP1G D AUCA	Swiss Prot	37	>28	1(37)	0.008	0.01	0	D. carota	Mem	44.03/7.97	45/6.0	R.WVWEANR.G
	I. Storage proteins
86	244	Chain A, Crystal Structure Of A Plant Albumin	gi|33996 1380	NCBInr	120	>42	2(68,52)	0.00012, 0.0054	0.09	0	C. arietinum	Vac	25.8/8.24	25/7.0	K.GTVFENGIDAAFR.S, K.TLDYWPSLR.G
87	245	Albumin-2	gi|502154871	NCBInr	176	>50	3(56,69,51)	0.018, 0.00055, 0.035	0.12	0	C. arietinum	Vac	26.3/ 7.6	26/6.6	K.VLYGPSLVR.D, K.YISDGFPCLR.G, K.TLDYWPSLR.G
88	485	Chain A, Crystal Structure Of A Plant Albumin	gi|339961380	NCBInr	105	>42	2(62,43)	0.00047, 0.046	0.09	0	C. arietinum	Vac	25.8/8.24	25/6.6	K.GTVFENGIDAAFR.S, K.TLDYWPSLR.G
89	171	Narbonin	gi|396823	NCBInr	46	>43	1(46)	0.033	0.02	0	V. narbonensis	NA	33.29/5.42	33.0/5.3	K.VVISIGGR.G
90	175	Narbonin	gi|396823	NCBInr	51	>43	1(51)	0.011	0.02	0	V. narbonensis	NA	33.29/5.42	31.0/5.0	K.VVISIGGR.G
91	118	Narbonin	gi|396823	NCBInr	54	>43	1(43)	0.0057	0.02	0	V. narbonensis	NA	33.29/5.42	33.0/4.5	K.VVISIGGR.G
	J. Unclassified
92	24	Hypothetical protein	gi|502091024	NCBInr	165	>47	2(110, 59)	2.9e-08, 0.0044	0.09	0	C. arietinum	NA	41.1/4.8	55.0/3.5	K.DSDFESGYGGGSQETEYGSGYGGR.K, R.SEYEEKPSYGR.S
93	108	unknown	gi|217075747	NCBInr	134	>49	2(82,52)	2.2e-05, 0.041	0.05	0	M. truncatula	NA	54.9/5.85	53.0/5.0	R.LNGTLLEEFVAENYTAPR.I, K.SVYTGGDYR.C
94	92	Hypothetical protein	Q6H794_ORYSA	MSDB	56	>39	1(56)	0.0012	0.02	0	O. sativa	NA	43.9/9.5	33.0/5.3	R.YHTLFALR.R
95	131	Predicted Protein	gi|326521442	NCBInr	61	>48	1(61)	0.003	0.02	0	H. vulgare	NA	47.2/8.96	22.0/5.6	K.ADDIADALVK.V
96	150	uncharacterized protein	gi|502080442	NCBInr	108	>47	1(108)	3.8e-08	0.02	0	C. arietinum	NA	78.0/4.9	44.0/5.5	K.MGNINVLTGSQGEIR.Q
97	75	Hypothetical protein	Q9LEN3_CICAR	MSDB	84	>40	1(84)	4e-06	0.14	0	C. arietinum	NA	10.3/4.7	14.0/4.5	K.SQLFDDENGGTIR.K
98	554	unknown	gi|388522931	NCBInr	126	>48	2(55, 71)	0.01, 0.00028	0.11	0	M. truncatula	NA	19.7/9.6	29.0/7.0	R.FTVVLSPGPVK.Y, K.WHIFLVDER.V
99	428	unknown	gi|217073456	NCBInr	118	>42	2(50,68)	0.0079, 0.00011	0.1	0	M. truncatula	NA	24.09/6.06	26.0/5.4	K.GSSIWYGSVLR.G, K.IPSGEVWAGNPAK.F
100	289	Putative early light-induced protein, low molecular weight	Q6ETX9_ORYSA	MSDB	52	>41	1(52)	0.0038	0.09	0	O. sativa Japonica	NA	25.7/12.32	31.0/8.9	M.AAATMALSSSFAAAAAGGAPWR.G
