# Supplementary material for: Analysis of root proteome unravels differential molecular responses during compatible and incompatible interaction between chickpea (Cicer arietinum L.) and Fusarium oxysporum f. sp. ciceri Race1 (Foc1)
Source: BMC Genomics. 2014 Nov 3;15(1):949. doi: 10.1186/1471-2164-15-949 (PMC4237293; doi:10.1186/1471-2164-15-949)
Supplement: Supplementary file 6 — Additional file 6: MANOVA Table. Table includes mean protein spot intensities for identified protein spots for control and infected chickpea cultivars (JG62 and WR315) at different time points upon Foc1 infection. Each value represents mean of three repeated experiments each with three replications. The means followed by the same letters within a row do not differ statistically according to Duncan’s multiple range tests at a 5% probability level. (XLSX 20 KB) [file 12864_2014_6658_MOESM6_ESM.xlsx]

## Sheet: Sheet1
	Additional file 6
	MANOVA table of Mean protein spot intensities* for identified protein spots for control and infected chickpea cultivars (JG62 and WR315) at different time points upon Foc1 infection.
	Spot No.	Non- infected JG	Infected JG after 48h	Infected JG after 72h	Infected JG after 96h	Non-infected WR	Infected WR after 48h	Infected WR after 72h	Infected WR after 96h
	sp 145	5854849.33 c	4575995.33 b	0.00 a	0.00 a	5620623.67 c	11517550.00 e	17277483.00 f	8488562.67 d
	sp 83	5927419.00 a	16560133.67 b	21323993.33 d	18412795.67 c	5950188.33 a	16716469.00 b	17141124.00 bc	15605996.67 b
	sp 129	0.00 a	601067.33 b	2077676.00 d	0.00 a	0.00 a	1680845.00 d	1747737.00 d	1577151.33 c
	sp 239	1496888.00 b	2038956.67 c	2908193.33 e	737946.67 a	1448666.33 b	2072628.33 c	2722582.00 d	2743327.00 d
	sp 137	5929748.67 e	5803132.33 d	0.00 a	0.00 a	5941283.33 e	8943840.33 f	3807669.67 b	4565609.00 c
	sp 207	0.00 a	1174033.33 b	1299708.00 b	0.00 a	0.00 a	0.00 a	0.00 a	0.00 a
	sp 173	603956.33 b	906635.00 e	1219999.67 f	606241.00 b	588437.67 a	1214923.00 f	687955.33 c	741125.00 d
	sp 2	0.00 a	604569.33 c	1318630.33 f	588191.67 b	0.00 a	901843.33 e	894753.33 e	878774.67 d
	sp 13	0.00 a	586770.67 c	1323968.67 e	0.00 a	0.00 a	502448.00 b	895785.67 d	865076.00 d
	sp 81	705203.00 c	686271.67 cb	935103.33 d	678120.67 b	716740.33 c	676310.00 b	461841.67 a	1269740.00 e
	sp 107	0.00 a	1874011.67 b	3850419.00 c	0.00 a	0.00 a	0.00 a	0.00 a	0.00 a
	sp 499	3611157.33 e	996226.00 b	4251387.00 e	779331.33 a	3561441.00 de	755452.33 a	3462268.33 d	1686121.00 c
	sp 153	885900.33 d	369492.67 b	637954.33 c	596922.33 c	878696.00 d	0.00 a	1574038.00 e	2140359.00 f
	sp 150	681943.00 c	0.00 a	699557.67 c	329317.67 b	646804.00 c	2080562.00 e	1444873.67 d	2459733.67 f
	sp 164	693690.00 a	1254748.67 c	1748010.67 e	835200.33 b	692659.33 a	1274344.67 cd	1313950.33 d	1277377.00cd
	sp 244	4737129.67 g	1844569.67 c	1662289.33 b	1110895.00 a	4458995.00 f	4329074.33 e	2882160.67 d	4929953.67 h
	sp 245	0.00 a	666671.33 c	1479601.00 d	0.00 a	0.00 a	562223.00 b	1424404.33 d	0.00 a
	sp 485	0.00 a	859852.67 b	1502730.00 e	952738.33 c	0.00 a	0.00 a	2243901.67 f	1013266.00 d
	sp 71	0.00 a	0.00 a	0.00 a	0.00 a	0.00 a	565267.67 d	346370.67 b	527658.33 c
	sp 3	0.00 a	0.00 a	0.00 a	0.00 a	0.00 a	1167105.67 b	0.00 a	0.00 a
	sp 67	4793677.67 b	7352633.00 c	0.00 a	0.00 a	4838219.33 b	13366230.67 d	0.00 a	0.00 a
	sp 103	1465348.00 d	1233755.33 b	2218849.00 g	705688.00 a	1370122.00 c	1899107.33 e	2141019.00 f	1930187.00 e
	sp 401	0.00 a	0.00 a	2626353.33 c	1455209.33 b	0.00 a	0.00 a	2993741.67 d	1448641.00 b
	sp 9	713321.00 c	736022.67 d	694493.00 b	492131.33 a	711634.00 c	736032.00 d	710336.33 c	711557.67 c
	sp 68	1404182.33 b	1387903.00 b	2187510.00 d	1468203.33 c	1473408.67 c	1377542.33 b	1291638.67 a	1360453.33 b
	sp 134	1258925.67 a	1566353.67 c	3612679.67 f	1369604.00 b	1287358.00 a	1309771.33 ab	2356143.33 e	1816438.67 d
	sp 87	0.00 a	0.00 a	1343158.33 b	0.00 a	0.00 a	0.00 a	674472.11 c	662310.67 c
	sp 323	5151287.33 b	6732499.67 d	8408073.00 f	2291658.00 a	5202771.00 b	5462387.67 c	8794864.67 g	8110373.63 e
	sp 232	1678600.00 c	793082.00 b	4021592.00 e	0.00 a	1584024.33 c	1714612.67 cd	1822919.33 d	0.00 a
	sp 324	0.00 a	751563.67 c	1459521.00 f	515851.56 b	0.00 a	754815.00 c	1241267.67 e	879317.33 d
	sp 211	0.00 a	1078597.00 d	1243784.00 e	0.00 a	0.00 a	809864.33 b	1220117.67 e	911001.33 c
	sp 317	0.00 a	621406.67 b	1226009.67 e	808121.33 c	0.00 a	1263014.33 e	1383739.00 f	1001926.67 d
	sp 40	675577.33 c	481622.00 a	1402241.33 f	1837601.33 g	645534.67 bc	625519.67 b	881184.00 d	1074453.67 e
	sp 78	596721.67 b	1266933.00 e	0.00 a	0.00 a	689263.33 c	1307589.33 e	1583327.67 f	1000633.67 d
	sp 199	1647298.33 b	1696214.67 b	1892704.33 c	804403.33 a	1652071.33 b	1635154.67 b	1704921.67 b	1859103.00 c
	sp 556	552129.00 c	0.00 a	688885.33 d	0.00 a	533280.33 c	381862.33 b	709617.67 e	971234.67 f
	sp 478	1031666.67 d	736797.67 b	1638495.33 f	578855.67 a	1022535.67 d	628108.33 a	937787.67 c	1338744.67 e
	sp 402	1658889.00 c	1728982.67 d	3397727.67 f	2423503.67 e	1637398.33 bc	1261496.67 a	1563865.33 b	1766365.00 d
	sp 165	1548490.67 b	2748476.33 d	1573185.00 b	0.00 a	1563444.67 b	2757904.67 d	1595672.33 b	1877740.67 c
	sp 80	610442.33 c	422595.00 a	740711.67 e	645106.33 d	614861.33 c	837936.67 f	500690.67 b	418866.00 a
	sp 212	708959.33 c	915222.67 e	829629.33 d	0.00 a	705068.67 c	0.00 a	525999.67 b	0.00 a
	sp 109	707852.00 a	907425.00 b	1253051.33 c	1462801.00 d	708393.67 a	1685050.00 e	1676785.00 e	1773976.11 f
	sp 85	0.00 a	0.00 a	1155117.33 b	0.00 a	0.00 a	0.00 a	1336972.33 c	0.00 a
	sp 156	1784395.00 b	1780432.33 b	2757635.67 d	2651807.33 c	1699622.33 a	3027927.33 g	2836655.00 e	2940769.67 f
	sp 36	2134076.67 e	1230465.67 a	3251077.00 f	1640099.33 b	1805231.67 c	3252862.67 f	1968088.00 d	3347395.33 g
	sp 196	2063571.89 d	1941536.67 c	3244221.33 h	138485.00 a	2184144.00 e	3138269.33 g	2766520.33 f	1640479.67 b
	sp 480	0.00 a	0.00 a	313336.67 b	0.00 a	0.00 a	0.00 a	427787.67 b	507423.00 c
	sp 124	1208380.67 b	1258358.00 bc	1339839.67 c	0.00 a	1258700.00 b	1345250.33 c	1283453.00 bc	1355508.67 c
	sp 55	1043185.00 b	1554872.67 c	1828863.67 e	1546366.67 c	974020.00 a	1819819.33 e	1622589.33 d	2170248.00 f
	sp 54	1638122.33 a	1833076.00 c	2294340.00 f	2152003.33 e	1660920.33 a	1756835.00 bc	1971468.67 d	1822362.67 c
	sp 122	1016253.33 b	1239995.33 c	1358119.33 d	0.00 a	1012976.33 b	1461667.33 e	1461667.33 e	1385864.11 d
	sp 183	1843074.67 b	1666516.00 a	3640900.00 f	2022387.67 c	1654364.33 a	1730647.67 a	2378776.00 d	2627188.00 e
	sp 182	0.00 a	0.00 a	2794514.00 e	1163507.33 b	0.00 a	1524987.33 d	0.00 a	1251896.67 c
	sp 198	3463315.67 d	3180438.33 c	3524992.00 d	1837947.33 a	3472103.33 d	3561056.67 d	2523111.33 b	3666486.00 e
	sp 351	0.00 a	0.00 a	0.00 a	0.00 a	0.00 a	0.00 a	2637963.33 b	1440723.33 a
	sp 11	1304276.67 c	924848.33 a	1798388.00 d	1158740.00 b	1171919.33 b	953358.33 a	1311747.00 c	1319154.33 c
	sp 99	2148067.00 c	2334935.67 d	2657046.67 f	1248469.66 a	2185406.33 c	2561140.67 e	2364669.33 d	1819020.67 b
	sp 45	0.00 a	0.00 a	2265539.00 d	1226144.00 a	0.00 a	1464237.33 b	0.00 a	2079190.67 c
	sp 442	617029.00 a	638972.67 b	918187.33 c	608413.67 a	610002.67 a	627735.33 ab	929688.00 c	625579.00 ab
	sp 445	3785843.00 b	3681201.78 b	4726432.00 c	2455762.33 a	3634044.00 b	3584849.00 b	4688625.00 c	2421153.67 a
									b
	sp 266	1026291.67 e	618133.00 b	1756376.89 g	0.00 a	1031925.00 e	1244694.22 f	911199.33 d	702890.00 c
	sp 264	2136516.00 g	904775.33 b	2827560.00 h	0.00 a	2058642.67 f	1845287.67 e	1722944.00 d	1179612.33 c
	sp 272	800749.00 c	827580.33 c	1380025.00 e	0.00 a	808205.67 c	1139311.00 d	607993.33 b	813089.67 c
	sp 271	1043622.44 e	906714.33 d	1383520.00 f	0.00 a	1043844.67 e	1422183.33 g	516957.00 b	609516.33 c
	sp 322	0.00 a	0.00 a	0.00 a	0.00 a	0.00 a	0.00 a	0.00 a	2596946.33 b
	sp 505	2812445.33 c	2458544.33 b	4145759.67 f	2476672.33 b	2875344.33 c	1384896.33 a	3380761.11 d	3531907.00 e
	sp 509	2475225.33 e	1607295.33 b	2738329.00 f	1449154.00 a	2662772.33 f	1708874.33 c	2075163.55 d	1558661.00 b
	sp 18	0.00 a	577697.67 b	835661.33 d	0.00 a	0.00 a	607458.67 b	706897.33 c	0.00 a
	sp 106	0.00 a	0.00 a	0.00 a	0.00 a	0.00 a	1294739.33 b	0.00 a	0.00 a
	sp 234	804443.67 c	0.00 a	610703.67 b	0.00 a	805550.67 c	1362586.67 d	610665.67 b	0.00 a
	sp 275	804667.33 c	821891.00 d	838379.89 d	0.00 a	822623.33 d	1236608.33 e	0.00 a	672146.00 b
	sp 57	1561465.00 d	1366636.00 c	2423405.33 f	0.00 a	1622251.00 d	1258583.67 b	0.00 a	2070010.00 e
	sp 240	1244815.33 c	598502.00 a	2064676.00 f	1306992.00 d	1222670.00 c	696988.33 b	1824761.33 e	1356597.33 d
	sp 10	1162135.33 b	786243.00 a	1812067.67 f	1277249.67 d	1214831.67 c	803351.67 a	1573250.00 e	1245029.33 cd
	sp 102	1239287.67 c	0.00 a	1576946.00 d	0.00 a	1385063.33 c	1574284.00 d	1250834.67 c	1051756.33 b
	sp 168	1625356.00 c	1267080.67 a	2525707.22 f	1460992.67 b	1558811.67 c	1191788.33 a	1762356.33 d	2421352.67 e
	sp 50	0.00 a	0.00 a	1187181.11 c	0.00 a	0.00 a	0.00 a	1218790.00 c	1044183.33 b
	sp 588	2737622.33 e	1654691.44 c	3051728.67 f	0.00 a	2818102.00 e	1684474.67 c	1505275.33 b	2521758.33 d
	sp 175	0.00 a	0.00 a	0.00 a	0.00 a	0.00 a	0.00 a	0.00 a	2411092.33 b
	sp 267	2387506.67 c	1406718.67 b	2741183.33 e	1358813.67 b	2562745.67 d	3046884.00 f	1229636.00 a	2586662.00 d
	sp 19	1504774.67 f	1143631.67 e	891870.00 c	707075.33 b	1760546.00 g	605019.67 a	905180.89 c	1064417.33 d
	sp 285	0.00 a	0.00 a	1573186.33 d	1385472.00 c	0.00 a	0.00 a	1328772.78 bc	1269517.56. b
	sp 233	691357.67 e	506699.00 d	411482.00 b	0.00 a	745473.00 g	705532.33 f	444395.00 c	0.00 a
	sp 16	0.00 a	0.00 a	1021010.00 b	0.00 a	0.00 a	0.00 a	0.00 a	0.00 a
	sp 190	0.00 a	0.00 a	0.00 a	0.00 a	0.00 a	0.00 a	1251235.33 b	0.00 a
	sp 250	1306332.89 c	1258085.00 c	1644878.67 e	0.00 a	1454203.00 d	1683917.33 e	1163547.67 b	1448334.44 d
	sp 24	0.00 a	0.00 a	1251244.00 d	0.00 a	0.00 a	1016378.33 c	891780.67 b	0.00 a
	sp 108	0.00 a	1319830.11 c	1746924.67 e	1046997.33 c	0.00 a	0.00 a	1572498.78 d	904339.00 b
	sp 92	0.00 a	1377546.67 c	1282576.67 b	1874522.00 f	0.00 a	1263727.67 b	1575132.00 d	1735560.00 e
	sp 131	0.00 a	0.00 a	0.00 a	0.00 a	0.00 a	0.00 a	2083529.44 b	0.00 a
	sp 75	0.00 a	4548891.33 d	0.00 a	1242944.67 b	0.00 a	4732826.33 e	5045772.33 f	3032663.00 c
	sp 554	1180711.67 c	601654.67 a	2247598.00 f	699324.33 b	1289092.00 de	1184671.33 c	1320932.22 e	1229779.33cd cdcd
									cd
	sp 428	1246760.78 e	1012076.67 c	1779403.67 g	897521.67 b	1107035.67 d	799398.00 a	1682681.00 f	1164033.67 d
	sp 147	0.00 a	0.00 a	2145344.00 c	0.00 a	0.00 a	1248942.56 b	0.00 a	0.00 a
	sp 184	1378040.67 e	498322.67 a	1919379.67 g	492282.33 a	1443480.33 f	723781.89 b	891345.33 d	802109.67 c
	sp 289	0.00 a	0.00 a	2777026.56 c	1016001.89 b	0.00 a	0.00 a	3094476.67 d	0.00 a
	sp 290	0.00 a	0.00 a	1431426.67 c	0.00 a	0.00 a	0.00 a	2407848.89 d	0.00 a
	sp 146	1393536.33 b	1808395.33 d	2159758.67 e	1575128.00 c	1282300.44 a	1207912.00 a	1576486.67 c	1866109.00 d
	sp 118	606806.00 b	1166638.33 d	2511534.11 g	1564540.67 e	602398.33 b	0.00 a	894533.56 c	1937856.00 f
	sp 171	2617378.00 a	3675211.33 d	4671056.67 f	2905455.00 b	2719143.00 a	3903485.00 e	4870118.67 g	3331711.00 c
	*Each value represents mean of three repeated experiments each with three replications. The means followed by the same letters within a row do not differ statistically according to Duncan’s multiple range tests at a 5% probability level.
